# Supplementary material for: Leaf morphological and anatomical traits from tropical to temperate coniferous forests: Mechanisms and influencing factors
Source: Sci Rep. 2016 Jan 22;6:19703. doi: 10.1038/srep19703 (PMC4726163; doi:10.1038/srep19703)
Supplement: Supplementary Information [file srep19703-s2.xls]

## Sheet: Sheet1
Title: Leaf morphological,and anatomical traits from tropical to temperate coniferous forests: Mechanisms and controlling factors
Authors: Miao Tian, Guirui Yu, Nianpeng He, Jihua Hou
Corresponding author: Nianpeng He and Hou Jihua
E-mail address: henp@igsnrr.ac.cn (N.H.); houjihua@bjfu.edu.cn (J.H.)
Appendix tablel. The measured data of leaf morphological and anatomical traits
Site	Species name	Plant family	Important Value Index	Morphological traits				Anatomical traits								Plant Life-form
				Leaf area	Leaf dry weight	SLA¶		Stomatal length	Stomatal density	SPI		Leaf thickness	Palisade-leaf mesophyll thickness ratio	Spingy-leaf mesophyll thickness ratio		Evergreen/Deciduous		Needle/Broad leaved
				(cm2 individual-1)	(mg individual-1)	(mm² mg-1)		(μm)	(individual mm-2)	(%)		(μm)	(%)	(%)
HZ†	Betula platyphylla Suk.	Betulaceae	21.82	15.59	94.13	16.59		15.15	211.31	4.85		184.48	32.46	46.26		deciduous		broad leaved
	Prunus racemosa (L.) Gilib.	Rosaceae	4.28	18.19	185.53	9.92		9.18	596.73	5.02		140.09	42.64	33.1		deciduous		broad leaved
	Swida coreana (Wanger.) Sojak	Cornaceae	1.27	15.67	51.9	30.2		10.67	205.36	2.34		70.59	44.42	54.44		deciduous		broad leaved
	Betula dahurica Pall.	Betulaceae	0.96	5.91	26.27	22.7		14.76	156.25	3.4		140.53	16.25	40.14		deciduous		broad leaved
	Alnus mandshurica (Callier ex C. K. Schneider) Hand.-Mazz.	Betulaceae	3.75	15	138.73	10.78		14.35	174.11	3.58		161.71	31.57	43.45		deciduous		broad leaved
	Alnus sibirica Fisch. ex Turcz	Betulaceae	1.24	34.45	197.54	17.66		8.42	191.96	1.36		138.11	40.01	28.66		deciduous		broad leaved
	Populus koreana Rehd.	Salicaceae	1.62	34.29	408.47	8.89		14.31	406.25	8.32		208.81	41.73	39.65		deciduous		broad leaved
	Sorbus pohuashanensis (Hance) Hedl.	Rosaceae	0.99	2.57	10.23	26.15		10.79	223.21	2.6		79.74	31.05	41.94		deciduous		broad leaved
	Populus davidiana Dode	Salicaceae	2.17	5.29	35.4	15.05		13.06	324.4	5.54		127.72	48.46	31.07		deciduous		broad leaved
	Pinus sylvestris L. var. mongolica Litv.	Pinaceae	2.23	0.8	20.83	3.83		19.96	89.29	3.56		521.46	32.46	46.26		deciduous		needle
	Larix gmelinii (Ruprecht.) Kuzeneva.	Pinaceae	59.65	0.09	1.15	7.72		15.93	48.86	1.24		233	—§	—		deciduous		needle
LS	Ulmus davidiana Planch. var. japonica (Rehd.) Nakai	Ulmaceae	5.09	17.79	117.87	15.07		13.83	479.17	9.16		66.18	42.32	36.05		deciduous		broad leaved
	Acanthoganax senticosus(Rupr.et Maxim.) Harms.	Araliaceae	1.67	29.25	60.71	47.63		14.03	114.58	2.26		73.25	29.93	35.63		deciduous		broad leaved
	Acer tegmentosum Maxim.	Aceraceae	6.84	69.56	225.89	30.78		10.62	200.89	2.26		55.64	30.34	35.65		deciduous		broad leaved
	Acer mono Maxim.	Aceraceae	15.11	18.43	97.33	19.02		8.41	394.35	2.79		108.39	38.2	31.71		deciduous		broad leaved
	Acer ukurunduense Trautv. et Mey.	Aceraceae	3.55	71.84	193.5	40.12		10.28	236.61	2.5		102.3	33.12	37.43		deciduous		broad leaved
	Ulmus laciniata (Trautv.) Mayr.	Ulmaceae	6.58	46.85	304.79	15.45		17.14	239.58	7.04		112.04	32.82	38.52		deciduous		broad leaved
	Albizia kalkora (Roxb.) Prain	Leguminosae	1.33	18.61	122.72	15.26		10.04	83.33	0.84		73.92	25.86	29.89		deciduous		broad leaved
	Syringa amurensis Rupr.	Oleaceae	2.47	13.93	73.29	19		11.06	202.38	2.47		152.52	49.14	30.24		evergreen		broad leaved
	Pinus koraiensis Siebold. et Zuccarini.	Pinaceae	35.51	0.93	22.3	4.13		26.98	116.07	8.45		102.16	—	—		evergreen		needle
	Abies nephrolepis (Trautv.) Maxim.	Pinaceae	6.28	0.14	3.16	4.41		34.06	87.5	10.15		302.22	—	—		deciduous		broad leaved
	Larix gmelinii (Ruprecht.) Kuzeneva.	Pinaceae	6.69	0.04	0.65	6.35		18.48	80.36	2.74		207.85	—	—		deciduous		needle
CB	Quercus mongolica Fisch. ex Ledeb.	Fagaceae	10.71	157.78	582.83	15.98		10.91	769.35	9.17		157	49.63	26.96		deciduous		broad leaved
	Fraxinus mandschurica Rupr.	Oleaceae	12.71	68.14	270.93	22.34		10.89	375	4.45		209.05	47.41	35.04		deciduous		broad leaved
	Tilia amurensis Rupr.	Tiliaceae	14.66	74.79	248.14	24.28		12.7	116.07	1.87		181.56	25.37	46.41		deciduous		broad leaved
	Acer mono Maxim.	Aceraceae	11.46	53.09	193.25	26.14		8.67	386.9	2.91		141.8	30.89	47.75		deciduous		broad leaved
	Juglans mandshurica Maxim.	Juglandaceae	2.47	74.22	301.75	26.95		14.64	327.38	7.01		137.28	41.76	31.8		deciduous		broad leaved
	Acer triflorum Komarov.	Aceraceae	7.9	65.53	82.99	20.89		9.9	840.77	8.25		109.92	42.31	32.76		deciduous		broad leaved
	Syringa amurensis Rupr.	Oleaceae	2.4	15.23	50.64	30.08		10.75	162.2	1.88		175.06	49.16	39.79		deciduous		broad leaved
	Albizia kalkora (Roxb.) Prain	Leguminosae	1.2	18.72	86.55	25.49		10.84	114.58	1.35		80.84	30.09	46.06		deciduous		broad leaved
	Pinus koraiensis Siebold. et Zuccarini.	Pinaceae	21.79	1.16	38.5	5.88		19.85	75.26	2.96		324.81	—	—		deciduous		needle
	Larix olgensis Henry	Pinaceae	2.38	—§	—	—		19.39	47.62	1.79		143.24	—	—		deciduous		needle
DL	Betula dahurica Pall.	Betulaceae	10.24	10.78	55.93	19.28		18.29	80.36	2.69		83.7	23.98	46.08		deciduous		broad leaved
	Acer mono Maxim.	Aceraceae	12.28	20.86	110.86	19.05		8.73	226.19	1.72		54.49	32.02	36.19		deciduous		broad leaved
	Fraxinus rhynchophylla Hance	Oleaceae	8.04	16	91.07	17.61		15.02	156.25	3.53		100.18	21.38	60.36		deciduous		broad leaved
	Populus cathayana Rehd.	Salicaceae	2.78	19.62	162.75	12.09		16.44	111.61	3.01		92.59	36.21	47.85		deciduous		broad leaved
	Sorbus discolor (Maxim.) Maxim.	Rosaceae	3.89	2.62	10.35	25.09		15.13	171.13	3.92		71.52	36.45	38.35		deciduous		broad leaved
	Juglans mandshurica Maxim.	Juglandaceae	3.51	55.69	320.54	17.49		12.36	159.23	2.43		47.79	52.91	21.07		deciduous		broad leaved
	Tilia mongolica Maxim.	Tiliaceae	5.03	13.62	73.55	18.9		9.85	147.32	1.43		109.37	30.22	42.21		deciduous		broad leaved
	Quercus mongolica Fischer. ex Ledebour.	Fagaceae	20.33	29.34	389.22	7.6		11.42	746.43	9.73		82.02	48.64	34.12		deciduous		broad leaved
	Ulmus pumila L.	Ulmaceae	3.83	16.44	128.69	12.73		13.07	122.02	2.08		201.59	40.31	34.2		deciduous		broad leaved
	Padus avium Miller	Rosaceae	1.04	12.24	60.31	20.28		6.62	491.07	2.15		39.99	44.4	25.16		deciduous		broad leaved
	Pinus tabuliformis Carriere.	Pinaceae	9.99	0.88	23.84	3.74		17.7	14.73	0.46		168.96	—	—		evergreen		needle
	Larix principis-rupprechtii Mayr	Pinaceae	10.12	0.1	1	10.85		—	—	—		99.1	—	—		deciduous		needle
TY	Quercus wutaishanica Blume	Fagaceae	27.54	16.41	137	16.23		13.52	601.19	10.99		66.62	46.31	34.79		deciduous		broad leaved
	Corylus heterophylla Fisch. ex Trautv.	Betulaceae	4.19	46.6	150.33	31		11.99	77.38	1.11		42.71	24.08	49.82		deciduous		broad leaved
	Acer ginnala Maxim.	Aceraceae	4.42	7.76	61.7	13.16		9.69	139.88	1.31		56.07	28.82	48.98		deciduous		broad leaved
	Syringa amurensis Rupr.	Oleaceae	5.67	15.89	112.13	14.5		8.44	491.07	3.5		94.87	54.32	33.48		deciduous		broad leaved
	Populus davidiana Dode	Salicaceae	5.64	16.75	170.19	10.05		20.11	251.49	10.17		89.38	30.92	53.84		deciduous		broad leaved
	Betula platyphylla Suk.	Betulaceae	3.14	11.8	76.59	15.73		16.9	95.24	2.72		58.02	25.72	54		deciduous		broad leaved
	Crataegus pinnatifida Bge.	Rosaceae	3.03	13.79	64.67	21.35		14.58	166.67	3.54		63.8	38.41	42.7		deciduous		broad leaved
	Amygdalus davidiana (Carrière) de Vos ex Henry	Rosaceae	1.41	10.15	70.87	14.34		15.42	74.4	1.77		81.43	35.56	35.48		deciduous		broad leaved
	Betula dahurica Pall.	Betulaceae	1.38	12.94	103.32	12.51		14.27	238.1	4.85		49.56	34.67	39.6		deciduous		broad leaved
	Pinus tabuliformis Carriere.	Pinaceae	39.99	0.95	34.2	2.93		19.57	86.31	3.31		173.34	—	—		evergreen		needle
SN	Quercus serrata Murray var. brevipetiolata (A. DC.) Nakai	Fagaceae	10.94	9.64	185.73	5.19		10.35	546.13	5.85		71.07	45.95	38.24		deciduous		broad leaved
	Platycarya strobilacea Sieb. et Zucc.	Juglandaceae	4.18	13.94	43.27	34.56		13.45	129.46	2.34		43.02	31.82	42.2		deciduous		broad leaved
	Bothrocaryum controversum (Hemsl.) Pojark.	Cornaceae	5.28	19.91	158.87	12.55		9.75	123.51	1.17		58.05	29.84	50.71		deciduous		broad leaved
	Sorbus folgneri (Schneid.) Rehd.	Rosaceae	5.45	8.78	110.33	7.96		14.33	386.9	7.94		71.01	47.24	33.89		deciduous		broad leaved
	Toxicodendron vernicifluum (Stokes) F. A. Barkl.	Anacardiaceae	5.66	51.83	370.89	14.22		20.67	125	5.34		96.97	36.08	41.93		deciduous		broad leaved
	Dendrobenthamia japonica (DC.) Fang var. chinensis (Osborn.) Fang	Cornaceae	9.6	32.9	149.22	22.05		16.2	95.24	2.5		82.45	18.91	57.68		deciduous		broad leaved
	Lindera pulcherrima (Wall.) Benth. var. hemsleyana (Diels) H. P. Tsui	Lauraceae	5.79	9.42	104.6	9.15		12.15	194.94	2.88		120.51	29.72	42.83		evergreen		broad leaved
	Lindera obtusiloba Bl.	Lauraceae	4.72	43.96	249.67	17.68		12.08	183.93	2.68		70.09	40.44	37.58		deciduous		broad leaved
	Ilex pedunculosa Miq.	Aquifoliaceae	1.72	7.52	124.8	6.01		11.49	235.12	3.1		151.52	32.01	51.16		evergreen		broad leaved
	Acer tegmentosumMaxim.	Aceraceae	4.48	21.39	218.07	9.59		11.68	446.43	6.09		186.92	43.28	33.35		deciduous		broad leaved
	Pinus armandii Franch.	Pinaceae	1.26	0.67	21.23	3.17		36.22	150.3	19.72		107.46	—	—		evergreen		needle
	Pinus tabuliformis Carriere.	Pinaceae	1.02	0.37	19.2	1.95		21.6	55.06	2.57		128.94	—	—		evergreen		needle
	Larix kaempferi (Lamb.) Carr.	Pinaceae	1.21	3.18	0.4	—		31.81	16.07	1.63		86.27	—	—		deciduous		needle
JL	Diospyros morrisiana Hance	Ebenaceae	4.56	20.62	180.53	11.86		9.01	186.01	1.51		96.6	23.79	53.09		evergreen		broad leaved
	Choerospondias axillaris (Roxb.) Burtt et Hill.	Anacardiaceae	9.68	18.66	266.53	6.99		7.06	227.68	1.14		118.61	37.89	39.08		deciduous		broad leaved
	Alangium chinense (Lour.) Harms	Alangiaceae	3.98	60.6	508.33	12.02		7.71	418.15	2.48		50.68	35.19	43.67		deciduous		broad leaved
	Neolitsea chuii Merr.	Lauraceae	2.77	33.89	460.33	7.47		10.25	367.56	3.86		134.85	25.65	47.34		evergreen		broad leaved
	Sloanea sinensis (Hance) Hemsl.	Elaeocarpaceae	6.63	5.82	43.7	14.88		8.37	255.95	1.79		151.66	27.22	55.58		evergreen		broad leaved
	Castanopsis fargesii Franch.	Fagaceae	7.19	10.75	178.53	6.06		10.39	413.69	4.47		117.21	31.03	30.26		evergreen		broad leaved
	Photinia prunifolia (Hook. et Arn.) Lindl.	Rosaceae	2.02	26.85	421.59	6.37		5.4	430.06	1.25		188.17	18.15	41.19		evergreen		broad leaved
	Osmanthus fragrans (Thunb.) Loureiro	Lauraceae	6.53	12.46	369.93	3.39		4.3	583.33	1.08		113.31	40.62	40.67		evergreen		broad leaved
	Eucommia ulmoides Oliver	Eucommiaceae	4.61	15.92	240.93	6.67		19.18	238.1	8.76		187.78	35.24	47.61		evergreen		broad leaved
	Pinus massoniana Lamb.	Pinaceae	3.03	0.41	13.87	3		13.1	78.87	1.35		135.37	—	—		evergreen		needle
DH	Schima superba Gardn. et Champ.	Theaceae	24.43	11.6	224.79	5.21		6.16	523.81	1.99		99.64	29.83	52.66		evergreen		broad leaved
	Craibiodendron kwangtungenese S.Y.Hu	Ericaceae	4.03	9.63	199.8	4.77		5.73	497.02	1.63		214.9	23.24	58.34		evergreen		broad leaved
	Elaeocarpus dubius A. DC.	Elaeocarpaceae	2.99	27.77	117.42	23.8		9.42	322.92	2.87		123.6	31.5	42.99		evergreen		broad leaved
	Canarium album (Lour.) Raeusch.	Burseraceae	2.54	25.54	306.6	8.5		6	703.87	2.53		56.65	32.96	40.7		evergreen		broad leaved
	Canthium dicoccum (Gaertn.) Teysmann et Binnedijk	Rubiaceae	2.69	7.95	210.22	3.83		7.74	498.51	2.98		260.91	39.38	44.24		evergreen		broad leaved
	Machilus kwangtungensis Yang	Lauraceae	6.86	12.65	246.78	5.11		6.46	242.56	1.01		98.53	36.54	45.32		evergreen		broad leaved
	Diospyros morrisiana Hance	Ebenaceae	5.28	17.42	192.77	8.99		12.16	186.38	2.76		122.22	29.51	53.47		evergreen		broad leaved
	Diplospora dubia (Lindl.) Masam.	Rubiaceae	2.71	19.76	340.63	5.81		10.34	308.04	3.3		301.23	23.51	61.97		evergreen		broad leaved
	Alstonia scholaris(L.) R.Br.	Araliaceae	2.68	30.99	347.14	8.91		15.55	230.65	5.58		140.64	25.02	51.1		evergreen		broad leaved
	Lindera chunii Merr.	Lauraceae	2.41	13.08	90.7	14.53		7.39	110.12	0.6		62.9	29.54	34.19		evergreen		broad leaved
	Pinus massoniana Lamb.	Pinaceae	20.57	0.85	14.17	6.01		12.16	68.45	1.01		282.84	—	—		evergreen		needle
JF	Lannea coromandelica (Houtt.) Merr.	Anacardiaceae	3.69	12.6	165.5	7.61		9.52	382.44	3.47		166.21	19.61	53.78		deciduous		broad leaved
	Winchia calophylla A. DC.	Apocynaceae	2.23	18.36	111.83	16.26		7.04	132.44	0.66		122.61	14.59	68.2		evergreen		broad leaved
	Engelhardtia roxburghiana Wall.	Juglandaceae	4.82	18.92	355.7	5.31		8.93	343.75	2.74		178.12	27.36	55.03		evergreen		broad leaved
	Litsea baviensis Lec.	Lauraceae	3.51	35.8	331.34	11.05		11.64	141.37	1.91		160.63	14.37	73.18		evergreen		broad leaved
	Gironniera subaequalis Planch.	Ulmaceae	5.88	69.53	509.8	13.59		10.92	74.4	0.89		141.5	28.12	42.25		evergreen		broad leaved
	Canarium album (Lour.) Raeusch.	Burseraceae	3.58	13.87	231.82	5.99		6.71	590.77	2.66		152.16	35.62	38.32		evergreen		broad leaved
	Gordonia axillaris (Roxb.) Dietr.	Theaceae	5.02	7.83	169.38	4.6		11.04	266.37	3.25		244	27.67	51.1		evergreen		broad leaved
	Ormosia semicastrata Hance f. litchifolia How	Leguminosae	5.15	9.17	116.41	8		7.48	165.18	0.92		84.48	24	64.95		evergreen		broad leaved
	Garcinia oblongifolia Champ. ex Benth.	Guttiferae	3.54	9.57	183.88	5.12		9.43	223.21	1.98		287.25	31.43	56.52		evergreen		broad leaved
	Lithocarpus corneus (Lour.) Rehd.	Fagaceae	1.77	15.7	306.17	5.26		10.63	491.07	5.55		174.79	25.86	46.8		evergreen		broad leaved
	Pinus elliottii Engelm.	Pinaceae	3.67	4.05	216.67	1.89		24.79	20.54	1.26		482.79	—	—		evergreen		needle
† HZ: Huzhong; LS: Liangshui; CB: Changbai; DL: Dongling;Taiyue; SN: Shennong; JL: Jiulian; DH: Dinghu; JF: Jianfeng
¶SLA, specific leaf area; SPI, stomatal pore area index
§“—”, data were not able to measure in this experiment
